# Supplementary material for: Protein-Mediated Electroporation in a Cardiac Voltage-Sensing Domain Due to an nsPEF Stimulus
Source: Int J Mol Sci. 2023 Jul 13;24(14):11397. doi: 10.3390/ijms241411397 (PMC10379607; doi:10.3390/ijms241411397)
Supplement: Supplementary file 1 [file ijms-24-11397-s001.zip]

Archive with 1 entries (1 files):
- ijms-2399289-supplementary.pdf
